# Supplementary material for: The potential mechanism of Aidi injection against neuroblastoma—an investigation based on network pharmacology analysis
Source: Front Pharmacol. 2024 Jan 19;15:1310009. doi: 10.3389/fphar.2024.1310009 (PMC10834740; doi:10.3389/fphar.2024.1310009)
Supplement: Supplementary file 1 [file Table2.XLSX]

## Sheet: Drug Combination
Cell line	Group	Drug Name	Drug Action Concentration (μM)	Concentratio	Inhibition rate（%）1	Inhibition rate（%）2	Inhibition rate（%）3	Average inhibition rate（%）	Combination Index
1	Gominsin B GI50（151.2μM）+Ginsenoside Rh2	Gominsin B	GI50	151.2μM	52.5841	41.588	51.4561	50.3124
					49.5717	41.1759	52.3275
					42.6687	62.1821	54.5159
					44.3843	56.8597	54.4348
		Ginsenoside Rh2	90μM starting	90	35.9818	27.809	22.5811	28.7906
				45	7.59307	-1.71111	0.365863	2.08261
				22.5	4.54008	0.0956873	6.50561	3.71379
				11.25	9.98413	-4.63915	-8.50266	-1.05256
				5.625	8.51167	-4.22037	-8.59722	-1.43531
				2.8125	9.01825	-3.62599	-7.34766	-0.651799
				1.40625	7.485	-1.43081	-8.9417	-0.962502
		Gominsin B GI50（151.2μM）+Ginsenoside Rh2	Gominsin B GI50（151.2μM）+Ginsenoside Rh2	90	96.2851	94.3938	95.1841	95.2877	0.427493
				45	55.779	55.0427	55.0089	55.2769	1.02612
				22.5	53.6783	56.3261	52.8408	54.2817	0.947516
				11.25	55.6236	52.2802	51.3683	53.0907	0.914792
				5.625	51.8682	50.9901	50.9428	51.267	0.911508
				2.8125	48.3491	50.8888	51.6588	50.2989	0.909867
				1.40625	50.1458	51.6318	52.0438	51.2738	0.892612
2	Ginsenoside Rh2 GI50（50.69µM）+ Schisantherin B	Ginsenoside Rh2	GI50	50.69	39.5322	40.9497	41.3063	39.9621
					40.5307	39.8532	34.049
					39.4007	41.3241	41.3286
					40.0761	40.0996	41.0946
		Gominsin B	270μM starting	270	84.683	82.0253	75.6232	80.7772
				135	46.321	39.267	28.1847	37.9242
				67.5	13.9932	0.804665	-1.54665	4.41707
				33.75	17.6762	8.9674	-4.7616	7.29399
				16.875	13.9486	3.38442	1.14455	6.1592
				8.4375	14.1269	3.1114	3.52929	6.92254
				4.21875	11.7422	-2.15398	4.98354	4.85725
		Ginsenoside Rh2 GI50（50.69µM）+ Gominsin B	Ginsenoside Rh2 GI50（50.69µM）+ Gominsin B	270	93.7373	95.0689	94.4393	94.4152	0.718083
				135	56.5174	58.3673	63.3652	59.4166	0.893111
				67.5	43.8359	39.501	40.309	41.2153	0.735601
				33.75	40.5374	43.0837	39.7072	41.1094	0.512503
				16.875	39.5902	37.9131	43.9251	40.4761	0.405681
				8.4375	38.7266	39.6682	43.9084	40.7677	0.346827
				4.21875	39.4175	43.1116	39.5178	40.6823	0.319287
