# Supplementary material for: The potential mechanism of Aidi injection against neuroblastoma—an investigation based on network pharmacology analysis
Source: Front Pharmacol. 2024 Jan 19;15:1310009. doi: 10.3389/fphar.2024.1310009 (PMC10834740; doi:10.3389/fphar.2024.1310009)
Supplement: Supplementary file 2 [file Table1.XLSX]

## Sheet: Sheet3
Cell line	Time of Action	No.	Drug Name	Concentratio	Drug Action Concentration (μM)	Inhibition rate（%）1	Inhibition rate（%）2	Inhibition rate（%）3	Average inhibition rate（%）	GI50（μM）
SK-N-BE(2)	48h	1	Ginsenoside Rh2	810μM starts	810	99.5975	99.5243	99.4354	99.5191	46.88
					270	99.8327	99.7857	99.7648	99.7944
					90	98.6826	97.5377	98.897	98.3724
					30	11.9392	4.0506	1.20673	5.73218
					10	16.1789	0.835562	2.43524	6.48323
					3.33333	14.3283	12.2006	2.7855	9.77146
					1.11111	8.16481	1.28515	4.60997	4.68664
					0.37037	6.81606	6.8422	5.84371	6.50066
					0.123457	13.3193	12.4359	0.563721	8.77297
					0.0411523	19.6449	5.84371	6.75333	10.7473
		2	Aidi injection	20% of stcok reseluton starts	0.2	95.248	93.5537	94.6158	94.4725	0.1177
					0.0666667	9.56067	5.91219	-1.85604	4.53894
					0.0222222	-1.82615	-5.15736	3.39022	-1.19777
					0.00740741	-1.07439	0.224533	-13.2084	-4.68608
					0.00246914	5.88461	5.73058	3.89599	5.17039
					0.000823045	-2.90437	-6.43789	-9.14149	-6.16125
					0.000274348	-4.13202	5.35124	-11.9577	-3.5795
		3	Gominsin B	810μM starts	810	71.8173	70.2251	73.6267	71.8897	283.4
					270	47.0652	58.8333	45.8276	50.5754
					90	23.0875	15.9803	23.1382	20.7353
					30	16.2843	19.324	26.5687	20.7257
					10	-1.62843	6.24593	-7.26641	-0.88297
					3.33333	2.90222	6.13737	7.67171	5.57043
					1.11111	-5.00109	-4.11812	-1.74423	-3.62114
IMR-32	48h	1	Ginsenoside Rh2	810μM starts	810	99.5142	99.4101	98.9937	99.306	0.4651
					270	99.8612	99.7224	99.3407	99.6414
					90	99.7224	99.6183	99.3407	99.5605
					30	59.7131	70.9907	66.8267	65.8435
					10	64.9529	63.2179	63.1138	63.7615
					3.33333	63.1832	59.6437	60.5112	61.1127
					1.11111	59.0538	53.71	55.8267	56.1969
					0.37037	56.5207	57.3188	59.4355	57.7584
					0.123457	37.9562	39.5524	34.729	37.4125
					0.0411523	34.0697	30.7385	32.4388	32.4157
		2	Aidi injection	20% of stcok reseluton starts	0.2	98.4402	98.9949	99.3369	98.924	0.06997
					0.0666667	44.0414	43.274	44.6754	43.9969
					0.0222222	10.2502	12.1938	14.8422	12.4288
					0.00740741	-0.610316	2.4218	6.63423	2.81524
					0.00246914	3.56875	2.30919	6.02947	3.96914
					0.000823045	-1.20256	1.17892	-1.28597	-0.436536
					0.000274348	-3.07104	-1.39441	-0.51856	-1.66134
		3	Gominsin B	810μM starts	90	54.9588	53.8696	54.1779	54.3354	81.19
					30	17.3416	14.5185	17.4017	16.4206
					10	4.62773	3.75878	9.37692	5.92114
					3.33333	-2.88849	5.26442	1.07184	1.14926
					1.11111	-2.01954	-3.33298	5.04819	-0.101444
					0.37037	1.36015	3.7828	5.08423	3.40906
					0.123457	-2.84845	-2.94055	1.45225	-1.44558
SK-N-SH	48h	1	Ginsenoside Rh2	810μM starts	810	99.5878	99.423	99.2856	99.4321	50.69
					270	99.7802	99.5878	99.5604	99.6428
					90	99.4504	99.2306	99.0932	99.2581
					30	-0.0732735	5.20242	-1.7494	1.12658
					10	5.25737	-3.94761	1.93259	1.08078
					3.33333	5.17494	1.21817	-6.17329	0.0732735
					1.11111	0.613666	-7.16248	-6.5305	-4.35977
					0.37037	-1.00751	-1.3922	-3.48049	-1.96007
					0.123457	-6.0359	-3.61788	-6.09086	-5.24821
					0.0411523	-3.20572	-0.595347	-0.650302	-1.48379
		2	Aidi injection	20% of stcok reseluton starts	0.2	71.1194	69.88	70.8188	70.6061	0.1427
					0.0666667	9.91598	9.14474	17.4509	12.1705
					0.0222222	-2.94859	1.0086	4.81056	0.956855
					0.00740741	-4.47874	-7.27539	-0.43038	-4.0615
					0.00246914	-1.89893	1.4743	4.62576	1.40038
					0.000823045	-1.87921	2.32931	6.62653	2.35887
					0.000274348	-3.15803	-2.82539	1.92767	-1.35192
		3	Gominsin B	810μM starts	270	70.2138	67.2627	68.7297	68.7354	81.19
					90	33.6225	32.8129	35.405	33.9468
					30	4.36314	6.51081	10.1069	6.9936
					10	-1.28267	0.572847	2.71742	0.669197
					3.33333	-2.21198	-2.05813	2.50917	-0.586981
					1.11111	4.93658	-0.875514	0.666089	1.57572
					0.37037	-1.85456	-2.67353	-0.483897	-1.67066
SH-SY5Y	48h	1	Ginsenoside Rh2	810μM starts	810	99.244	99.2189	98.7474	99.0701	125.4000μM
					270	99.2133	99.1631	98.7391	99.0385
					90	16.4917	9.07125	9.50365	11.6889
					30	0.752509	-3.79742	-3.74162	-2.26218
					10	0.451226	-3.32038	-1.48758	-1.45225
					3.33333	1.11516	-0.285242	-3.49892	-0.889667
					1.11111	-0.209921	-5.91755	-4.68731	-3.60493
					0.37037	3.78765	-1.83908	-3.90342	-0.651616
					0.123457	-6.53964	-6.2272	-1.90045	-4.8891
					0.0411523	-5.09181	-4.57573	-1.68565	-3.7844
		2	Aidi injection	20% of stcok reseluton starts	0.2	97.1485	96.5547	95.8583	96.5205	0.06598
					0.0666667	48.2804	41.7087	46.9976	45.6622
					0.0222222	22.4554	10.298	16.8404	16.5313
					0.00740741	3.48438	7.72868	-1.84115	3.12397
					0.00246914	-2.04274	6.22595	4.79652	2.99324
					0.000823045	2.85397	-1.94744	0.878425	0.594984
					0.000274348	6.80871	-2.65849	1.58581	1.91201
		3	Gominsin B	810μM starts	270	72.0379	70.4847	71.0098	71.1775	186.8
					90	15.5388	13.4329	14.2841	14.4186
					30	3.67191	0.897249	-4.232	0.112386
					10	1.73186	-2.33616	0.272675	-0.110544
					3.33333	-0.346371	7.29222	5.4793	4.14172
					1.11111	6.62896	-2.82809	-3.83956	-0.0128968
					0.37037	3.44529	-8.63165	-5.41482	-3.53373
